# Supplementary material for: Information Quality, Content Scope, and Audience Engagement of Popular Turkish Instagram Posts on Tooth Whitening: A Cross-Sectional Content Analysis
Source: Healthcare (Basel). 2026 May 18;14(10):1376. doi: 10.3390/healthcare14101376 (PMC13205948; doi:10.3390/healthcare14101376)
Supplement: Supplementary file 1 [file healthcare-14-01376-s001.zip]

Archive with 2 entries (2 files):
- healthcare-4257585-Data S1.xlsx
- healthcare-4257585-supplementary.pdf
