# Supplementary material for: Information Quality, Content Scope, and Audience Engagement of Popular Turkish Instagram Posts on Tooth Whitening: A Cross-Sectional Content Analysis
Source: Healthcare (Basel). 2026 May 18;14(10):1376. doi: 10.3390/healthcare14101376 (PMC13205948; doi:10.3390/healthcare14101376)
Supplement: Supplementary file 1 [file healthcare-14-01376-s001.zip › healthcare-4257585-Data S1.xlsx]

## Sheet: Anonymized_Data
Post_ID	Poster_Source	Post_Format	Follower_Count	Like_Count	Comment_Count	Engagement_Rate	Posting_Purpose	Whitening_Approach	DCI_1_Definition	DCI_2_Indications	DCI_3_Contraindications	DCI_4_Advantages	DCI_5_Procedures	DCI_6_Complications	DCI_7_Durability	DCI_8_Professionalrecommendation	DCI_Total	MTIR_1_Mechanism	MTIR_2_Benefits	MTIR_3_Risks	MTIR_4_NoTreatment	MTIR_5_QualityOfLife	MTIR_6_Alternatives	MTIR_7_Uncertainty	MTIR_8_OverallQuality	MTIR_Total
1	Dentist/Clinic	Photo	2490	4	1	0.2008	Marketing	In-office	0	1	0	1	1	1	0	0	4	0	1	1	1	1	0	1	0	5
2	Independent User	Reels	2400000	37000	485	1.5619	Marketing	DIY	0	1	1	1	1	0	0	0	4	0	1	0	0	1	0	0	0	2
3	Independent User	Reels	409000	2490	93	0.6315	Educational	DIY	0	1	0	1	1	0	0	0	4	0	1	0	1	1	0	1	0	4
4	Independent User	Reels	15100	33300	334	222.742	Marketing	OTC	1	0	0	1	1	1	0	0	4	1	1	0	0	0	0	0	0	2
5	Independent User	Reels	53000	12100	283	23.3642	Marketing	DIY	0	1	0	1	1	0	0	0	3	0	1	0	1	0	0	0	0	2
6	Independent User	Reels	236000	8633	53	3.6805	Educational	DIY	0	1	0	1	1	0	0	0	3	0	1	0	1	0	0	0	0	2
7	Independent User	Reels	146000	448	2	0.3082	Marketing	DIY	1	1	0	1	1	0	0	0	4	1	1	0	1	1	0	0	0	4
8	Independent User	Reels	62600	15800	243	25.6278	Educational	DIY	0	1	0	1	1	0	0	0	3	0	1	0	0	0	0	0	0	1
9	Independent User	Reels	690000	7617	51	1.1113	Marketing	OTC	0	1	0	1	1	0	0	1	4	1	1	0	0	0	0	0	0	2
10	Independent User	Reels	85300	5456	52	6.4572	Marketing	OTC	1	1	0	1	1	1	0	0	5	1	1	0	0	0	0	0	0	2
11	Independent User	Reels	8962	17100	130	192.256	Marketing	OTC	1	1	0	1	1	0	0	0	4	1	1	0	1	0	0	0	0	3
12	Independent User	Reels	1426	85	7	6.4516	Experience-based	In-office	1	1	0	1	1	0	1	0	5	1	1	0	0	1	0	0	0	3
13	Independent User	Reels	130000	611	59	0.5154	Educational	DIY	0	1	0	1	1	0	0	0	3	0	1	0	0	1	0	0	0	2
14	Independent User	Reels	23000	4360	95	19.3696	Marketing	OTC	1	1	0	1	1	0	0	1	5	1	1	0	0	0	0	0	0	2
15	Independent User	Reels	339000	4235	64	1.2681	Marketing	OTC	1	1	0	1	1	0	0	0	4	1	1	0	0	0	1	0	0	3
16	Independent User	Reels	8060	88	3	1.129	Educational	DIY	0	1	0	1	1	0	0	0	3	0	1	0	0	0	0	0	0	1
17	Independent User	Reels	440000	5816	74	1.3386	Marketing	OTC	0	1	0	1	1	0	0	0	3	0	1	0	0	0	0	0	0	1
18	Dentist/Clinic	Photo	344	7	0	2.0349	Educational	In-office	1	1	0	1	1	0	0	0	4	1	1	0	0	1	0	1	1	5
19	Independent User	Reels	31600	815	22	2.6487	Marketing	DIY	1	0	0	1	1	0	0	0	3	1	1	0	0	0	0	1	0	3
20	Independent User	Reels	37900	377	2	1	Marketing	OTC	0	1	0	1	1	0	0	0	3	0	1	0	1	1	0	0	0	3
21	Dentist/Clinic	Reels	8063	34	1	0.4341	Educational	Multiple Methods	1	0	0	0	1	0	1	0	3	1	0	0	0	1	0	1	0	3
22	Dentist/Clinic	Reels	3969	172	13	4.6611	Educational	In-office	1	0	0	1	1	1	0	0	4	1	1	0	0	1	0	0	0	3
23	Dentist/Clinic	Photo	1165	5	0	0.4292	Marketing	In-office	1	1	0	1	1	1	0	0	5	1	1	0	1	1	0	1	0	5
24	Brand/Commercial	Reels	10600	23	1	0.2264	Marketing	OTC	1	1	0	1	1	1	0	0	5	1	1	0	1	1	0	0	0	4
25	Brand/Commercial	Reels	18200	574	7	3.1923	Marketing	OTC	1	1	0	1	1	1	0	1	6	1	1	0	0	1	0	0	0	3
26	Dentist/Clinic	Reels	28600	93	0	0.3252	Educational	In-office	1	1	1	1	1	1	0	0	6	1	1	0	0	1	0	0	1	4
27	Dentist/Clinic	Reels	560	66	2	12.1429	Marketing	In-office	1	1	0	1	1	0	0	0	4	1	1	0	0	1	0	0	0	3
28	Dentist/Clinic	Photo	407	5	0	1.2285	Marketing	Multiple Methods	1	1	0	1	1	1	0	0	5	1	1	1	0	1	1	0	1	4
29	Independent User	Reels	243000	2915	29	1.2115	Experience-based	In-office	1	1	0	1	1	0	0	0	4	1	1	0	0	0	0	1	0	3
30	Dentist/Clinic	Reels	969	11	2	1.3416	Educational	In-office	0	1	0	1	1	1	0	0	4	1	0	1	0	1	0	1	1	5
31	Brand/Commercial	Reels	13400	27	1	0.209	Marketing	OTC	1	1	0	1	1	1	0	0	5	0	1	0	0	1	0	0	0	2
32	Dentist/Clinic	Carousel	8840	126	0	1.4253	Educational	Multiple Methods	1	0	0	1	1	1	1	0	5	0	1	1	0	1	1	1	1	6
33	Dentist/Clinic	Reels	10300	57	5	0.6019	Educational	In-office	1	1	1	1	1	0	0	0	5	1	1	0	0	1	1	0	1	5
34	Brand/Commercial	Reels	18200	444	19	2.544	Marketing	OTC	1	1	0	1	1	0	0	1	5	1	1	0	0	1	0	0	0	3
35	Dentist/Clinic	Reels	179000	286	11	0.1659	Educational	In-office	1	1	0	1	1	1	1	0	6	0	1	0	1	1	1	1	1	6
36	Dentist/Clinic	Reels	600	28	0	4.6667	Educational	In-office	1	1	1	1	1	1	0	0	6	0	1	0	1	1	1	1	1	6
37	Independent User	Reels	113000	69100	711	61.7796	Marketing	OTC	1	1	1	1	1	1	0	0	6	0	1	0	0	1	1	0	0	3
38	Dentist/Clinic	Reels	4772	185	42	4.7569	Marketing	In-office	1	1	0	1	1	1	1	0	6	1	1	0	1	1	0	0	1	5
39	Dentist/Clinic	Reels	686	41	1	6.1224	Marketing	In-office	1	0	0	1	1	1	0	0	4	1	0	1	0	1	0	1	0	4
40	Dentist/Clinic	Reels	3356	115	1	3.4565	Marketing	In-office	0	1	1	1	1	1	1	0	6	0	1	0	0	1	0	1	0	3
41	Independent User	Reels	7816	93	14	1.369	Marketing	Multiple Methods	0	1	0	1	1	1	1	0	5	1	1	0	1	1	1	0	0	5
42	Dentist/Clinic	Reels	1127	39	0	3.4605	Educational	Multiple Methods	1	1	0	1	1	1	0	1	6	1	1	1	1	1	1	1	1	8
43	Dentist/Clinic	Reels	1361	216	5	16.2381	Educational	In-office	1	1	0	1	1	1	1	0	6	1	1	0	0	1	0	1	1	5
44	Dentist/Clinic	Photo	818	12	0	1.467	Marketing	In-office	0	1	0	1	1	0	0	0	3	0	1	0	0	1	0	1	0	3
45	Dentist/Clinic	Photo	1769	25	0	1.4132	Marketing	In-office	0	0	0	1	0	1	0	0	2	0	1	0	0	1	0	0	0	2
46	Independent User	Reels	11400	124	23	1.2895	Experience-based	In-office	1	1	0	1	0	1	0	0	4	1	1	1	1	1	0	1	0	6
47	Dentist/Clinic	Photo	1564	7	0	0.4476	Educational	Multiple Methods	0	1	1	1	1	1	1	0	6	1	1	1	0	0	1	0	0	4
48	Dentist/Clinic	Reels	999	43	0	4.3043	Marketing	In-office	0	0	1	1	0	1	1	0	4	1	1	0	0	1	0	1	0	4
49	Dentist/Clinic	Reels	2496	66	0	2.6442	Educational	In-office	1	1	1	1	1	1	1	0	7	1	1	1	0	1	0	0	1	5
50	Dentist/Clinic	Photo	2798	7	0	0.2502	Marketing	In-office	0	1	0	1	1	0	0	0	3	0	0	0	1	1	0	1	0	3
51	Dentist/Clinic	Photo	1263	114	0	9.0261	Marketing	Multiple Methods	1	1	0	1	1	1	1	0	5	1	1	0	0	1	1	1	0	5
52	Dentist/Clinic	Photo	4370	273	4	6.3387	Educational	DIY	1	1	1	0	1	1	1	0	6	1	0	1	0	1	1	1	0	5
53	Dentist/Clinic	Reels	290	168	10	61.3793	Marketing	In-office	1	1	1	1	1	1	1	0	7	1	1	1	0	1	0	0	1	5
54	Independent User	Carousel	2089	526	0	25.1795	Educational	Multiple Methods	1	1	0	1	1	1	1	0	6	1	1	1	1	1	1	0	1	7
55	Dentist/Clinic	Reels	1545	16	0	1.0356	Educational	In-office	1	0	0	1	0	1	1	0	4	1	1	1	0	1	0	0	1	5
56	Dentist/Clinic	Photo	6944	5	0	0.072	Marketing	In-office	0	1	0	1	1	0	0	0	3	0	0	0	1	1	0	0	0	2
57	Dentist/Clinic	Photo	670	0	0	0	Educational	Multiple Methods	1	1	1	1	1	1	1	0	7	0	1	1	1	1	1	1	1	7
58	Dentist/Clinic	Reels	9872	27	2	0.2938	Educational	OTC	1	0	0	1	1	1	1	0	5	1	1	1	0	0	0	1	1	5
59	Dentist/Clinic	Reels	61	20	5	40.9836	Marketing	Multiple Methods	1	1	0	1	1	1	0	0	5	1	1	0	0	0	0	0	1	3
60	Dentist/Clinic	Carousel	1621	13	0	0.802	Marketing	In-office	0	1	0	1	1	1	0	0	4	0	1	0	0	1	0	0	0	2
61	Independent User	Reels	19400	235	13	1.2784	Educational	DIY	1	1	0	1	1	0	0	0	4	0	1	0	1	1	0	0	0	3
62	Dentist/Clinic	Reels	1614	85	3	5.4523	Marketing	In-office	0	1	0	1	1	0	0	0	3	1	1	0	0	1	0	0	0	3
63	Dentist/Clinic	Reels	1170	289	2	24.8718	Marketing	Unspecified	0	0	1	0	1	1	0	0	4	0	0	1	0	1	0	1	1	4
64	Dentist/Clinic	Reels	522	43	2	8.6207	Educational	In-office	1	1	0	1	1	0	0	0	4	1	1	0	0	0	0	1	1	4
65	Independent User	Reels	75400	210	31	0.3196	Marketing	OTC	1	1	0	1	1	0	0	0	4	0	1	0	0	1	0	0	0	2
66	Dentist/Clinic	Reels	4320	142	0	3.287	Marketing	In-office	0	1	1	1	0	1	1	0	5	1	1	1	0	1	0	1	1	6
67	Dentist/Clinic	Photo	11600	9	0	0.0776	Marketing	Unspecified	0	1	0	1	0	0	0	0	2	0	1	0	1	0	0	0	0	2
68	Dentist/Clinic	Reels	15400	38	0	0.2468	Educational	In-office	1	1	0	1	0	1	1	0	5	0	1	1	1	1	0	1	0	5
69	Dentist/Clinic	Photo	3491	23	0	0.6588	Marketing	Unspecified	0	1	0	1	0	0	0	0	2	0	1	0	1	0	0	0	0	2
70	Dentist/Clinic	Photo	22300	9	0	0.0404	Marketing	In-office	0	1	0	1	1	0	0	0	3	0	1	0	0	1	0	0	0	2
71	Dentist/Clinic	Carousel	2168	48	0	2.214	Marketing	Unspecified	0	1	0	1	0	0	0	0	2	0	1	0	1	0	0	0	0	2
72	Dentist/Clinic	Reels	726	32	0	4.4077	Educational	In-office	1	1	1	1	0	1	0	0	5	1	1	1	0	1	0	0	0	5
73	Dentist/Clinic	Carousel	1621	12	1	0.802	Marketing	In-office	1	1	0	1	1	1	0	0	5	1	1	0	0	1	0	0	0	3
74	Dentist/Clinic	Photo	846	20	0	2.3641	Marketing	Unspecified	0	1	0	1	0	0	0	0	2	0	1	0	1	0	0	0	0	2
75	Dentist/Clinic	Reels	13800	62	14	0.5507	Educational	In-office	0	0	0	0	0	1	1	0	2	1	0	1	0	1	0	0	1	4
76	Independent User	Reels	129000	2380	39	1.8752	Educational	DIY	0	1	0	1	1	1	0	0	4	0	1	1	1	0	0	0	0	3
77	Dentist/Clinic	Photo	336	32	0	9.5238	Marketing	In-office	1	1	0	1	0	1	1	0	5	0	1	1	0	1	0	0	0	3
78	Dentist/Clinic	Reels	2546	45	1	1.8068	Educational	Unspecified	0	0	0	0	0	1	1	0	2	0	0	1	0	1	0	1	1	4
79	Dentist/Clinic	Photo	568	0	0	0	Marketing	Multiple Methods	0	0	1	0	1	1	0	0	3	0	0	1	0	0	1	1	0	3
80	Dentist/Clinic	Reels	8411	409	0	4.8627	Educational	In-office	1	1	1	1	1	1	0	0	6	1	1	1	0	1	1	0	0	5
81	Dentist/Clinic	Reels	1122	45	887	83.066	Marketing	In-office	0	1	0	1	1	0	0	0	3	0	1	0	1	0	0	0	0	2
82	Dentist/Clinic	Carousel	511	159	6	32.2896	Educational	In-office	1	1	0	1	1	1	0	0	5	1	1	1	1	0	0	0	0	4
83	Dentist/Clinic	Reels	10000	22	0	0.22	Educational	In-office	1	1	0	1	1	0	0	0	5	1	1	0	0	0	0	0	0	2
84	Dentist/Clinic	Photo	5205	29	0	0.5572	Marketing	In-office	1	1	0	1	1	1	0	0	5	1	1	0	0	1	0	0	0	3
85	Dentist/Clinic	Photo	568	2	0	0.3521	Marketing	Unspecified	0	1	0	1	0	0	0	0	2	0	1	0	1	1	0	0	0	3
86	Dentist/Clinic	Photo	399	25	26	12.782	Educational	In-office	1	1	0	1	0	0	0	0	3	0	1	0	1	0	0	1	1	4
87	Dentist/Clinic	Photo	947	13	0	1.3728	Marketing	In-office	0	1	0	1	1	0	0	0	3	0	1	0	0	0	0	0	0	1
88	Dentist/Clinic	Photo	1164	53	0	4.5533	Marketing	In-office	0	1	0	1	0	0	0	0	2	0	1	0	0	0	0	0	0	1
89	Dentist/Clinic	Reels	859	7	0	0.8149	Marketing	In-office	1	1	0	1	1	0	0	0	4	1	1	0	0	0	0	0	0	2
90	Dentist/Clinic	Photo	954	3	0	0.3145	Marketing	In-office	0	1	0	1	1	0	0	0	3	0	1	0	0	1	0	0	0	2
91	Dentist/Clinic	Photo	7904	1	0	0.0127	Marketing	In-office	1	1	0	1	0	1	0	0	4	0	1	0	0	1	0	0	0	2
92	Dentist/Clinic	Photo	378	16	0	4.2328	Marketing	Unspecified	0	1	0	1	0	0	0	0	2	0	1	0	0	0	0	0	0	1
93	Dentist/Clinic	Photo	4545	17	0	0.374	Marketing	In-office	0	1	0	1	0	0	0	0	2	0	1	0	0	1	0	0	0	2
94	Brand/Commercial	Photo	18600	3	0	0.0161	Marketing	OTC	0	1	0	1	1	0	0	0	3	0	1	0	0	0	0	0	0	1
95	Dentist/Clinic	Photo	1291	12	0	0.9295	Educational	Multiple Methods	1	1	1	1	1	1	0	0	6	1	1	1	1	0	1	1	0	6
96	Dentist/Clinic	Photo	2052	35	3	1.8519	Marketing	In-office	0	1	0	1	1	1	0	0	4	1	1	0	1	1	0	0	0	4
97	Dentist/Clinic	Photo	846	16	0	1.8913	Marketing	Unspecified	0	1	0	1	0	0	0	0	2	0	1	0	1	0	0	0	0	2
98	Dentist/Clinic	Photo	6470	17	0	0.2628	Marketing	Multiple Methods	1	1	0	1	1	1	0	0	5	0	1	0	0	1	1	0	0	3
99	Dentist/Clinic	Photo	3963	2	0	0.0505	Marketing	In-office	1	1	0	1	1	1	1	0	6	1	1	0	1	1	1	1	1	7
100	Dentist/Clinic	Photo	3266	23	0	0.7042	Marketing	In-office	0	1	0	1	1	0	0	0	3	1	1	0	0	1	0	0	0	3
101	Dentist/Clinic	Photo	418	19	0	4.5455	Marketing	Unspecified	0	1	0	1	0	0	0	0	2	0	1	0	1	0	0	0	0	2
102	Dentist/Clinic	Photo	400	12	0	3	Marketing	Unspecified	0	1	0	1	0	0	0	1	3	0	1	0	1	1	0	0	0	3
103	Dentist/Clinic	Photo	5554	18	0	0.3241	Marketing	Multiple Methods	1	1	0	1	1	1	0	0	5	0	1	1	0	0	1	0	0	3
104	Dentist/Clinic	Photo	653	10	0	1.5314	Marketing	Multiple Methods	0	1	1	1	1	1	1	0	6	1	1	1	0	1	1	1	1	7
105	Dentist/Clinic	Photo	305	6	0	1.9672	Marketing	In-office	1	1	0	1	1	0	0	0	4	1	1	0	0	0	0	0	0	2
106	Dentist/Clinic	Photo	337	7	0	2.0772	Marketing	In-office	1	1	0	1	1	0	0	0	4	0	1	0	0	1	0	0	0	2
107	Dentist/Clinic	Photo	9622	4	0	0.0416	Marketing	In-office	0	1	0	1	0	0	0	0	2	0	1	0	0	1	0	0	0	2
108	Dentist/Clinic	Reels	13800	27	0	0.1957	Educational	Multiple Methods	1	0	1	0	1	1	1	0	5	1	0	1	0	1	1	1	0	5
109	Dentist/Clinic	Photo	1594	9	0	0.5646	Marketing	Multiple Methods	1	1	0	1	1	0	0	0	4	0	1	0	1	0	1	0	0	3
110	Dentist/Clinic	Photo	64	9	0	14.0625	Marketing	In-office	1	1	0	1	1	0	0	0	4	1	1	0	1	1	0	0	0	4
111	Dentist/Clinic	Photo	1839	7	0	0.3806	Marketing	In-office	1	1	0	1	0	1	0	0	4	0	1	0	1	1	0	0	0	3
112	Dentist/Clinic	Photo	408	0	0	0	Marketing	Unspecified	0	1	0	1	0	0	0	0	2	0	1	0	0	0	0	0	0	1
113	Dentist/Clinic	Reels	140	39	0	27.8571	Marketing	In-office	0	1	1	1	0	1	0	0	4	0	1	1	1	1	0	0	0	4
114	Dentist/Clinic	Photo	513	5	0	0.9747	Marketing	Multiple Methods	1	1	0	1	1	1	0	0	5	0	1	1	0	1	0	1	1	5
115	Dentist/Clinic	Photo	161	2	0	1.2422	Marketing	Multiple Methods	0	1	1	1	1	1	0	0	5	0	1	1	0	0	0	0	0	2
116	Dentist/Clinic	Photo	1240	4	0	0.3226	Educational	In-office	1	1	0	1	1	1	1	0	6	1	1	0	1	1	1	1	1	7
117	Dentist/Clinic	Carousel	2047	13	2	0.7328	Educational	Multiple Methods	1	1	1	1	1	1	1	0	7	1	1	1	0	1	1	1	1	7
118	Dentist/Clinic	Photo	8588	28	0	0.326	Marketing	In-office	0	1	0	1	1	0	0	0	3	0	1	0	0	0	0	0	0	1
119	Dentist/Clinic	Carousel	1908	122	0	6.3941	Educational	In-office	1	1	0	1	0	1	1	0	5	0	1	0	1	1	0	1	0	4
120	Dentist/Clinic	Reels	245	40	0	16.3265	Marketing	In-office	1	0	0	1	1	1	0	0	4	1	0	1	0	1	0	0	1	4
121	Dentist/Clinic	Photo	1059	1	0	0.0944	Marketing	In-office	0	1	0	1	1	1	1	0	5	0	1	0	1	1	0	0	0	3
122	Dentist/Clinic	Photo	1025	14	0	1.3659	Marketing	In-office	1	1	0	1	1	1	0	0	5	1	1	0	0	0	0	0	0	2
123	Dentist/Clinic	Photo	799	4	0	0.5006	Marketing	In-office	1	1	0	1	1	0	0	0	4	0	1	0	1	1	0	0	0	3
124	Dentist/Clinic	Photo	1435	1	0	0.0697	Marketing	In-office	1	1	0	1	1	1	0	0	5	0	1	0	0	1	0	0	0	2
125	Dentist/Clinic	Photo	3492	21	0	0.6014	Marketing	Unspecified	0	1	0	1	0	0	0	0	2	0	1	0	1	0	0	0	0	2
126	Dentist/Clinic	Photo	328	27	2	8.8415	Marketing	In-office	1	1	0	1	1	1	1	0	6	0	1	0	1	1	0	0	0	3
127	Dentist/Clinic	Carousel	311	25	2	8.6817	Marketing	Multiple Methods	1	1	1	1	1	1	1	0	7	1	1	1	1	1	1	1	1	8
128	Brand/Commercial	Carousel	2035	4	1	0.2457	Marketing	In-office	0	1	0	1	1	1	0	0	4	0	1	0	1	1	0	0	0	3
129	Dentist/Clinic	Carousel	3454	14	0	0.4053	Educational	Multiple Methods	1	1	0	1	1	1	0	1	6	1	1	0	0	1	1	1	1	6
130	Dentist/Clinic	Photo	201000	1927	0	0.9587	Marketing	In-office	1	1	0	1	1	1	0	0	5	0	1	0	0	1	0	1	0	3
131	Dentist/Clinic	Carousel	2615	35	0	1.3384	Marketing	Unspecified	1	1	0	1	0	1	1	0	5	0	1	1	0	1	0	1	1	5
132	Dentist/Clinic	Photo	1565	10	1	0.7029	Marketing	In-office	0	1	0	1	1	0	0	0	3	0	1	0	0	1	0	0	0	2
133	Dentist/Clinic	Reels	7100	36	0	0.507	Marketing	In-office	1	1	0	1	1	1	1	0	6	1	1	0	0	0	1	1	0	4
134	Dentist/Clinic	Reels	15900	98	0	0.6164	Educational	OTC	1	1	0	1	1	1	1	0	6	1	1	1	0	0	0	0	1	4
135	Dentist/Clinic	Photo	5605	11	0	0.1963	Marketing	In-office	1	1	0	1	1	1	1	0	6	0	1	0	1	1	0	0	0	3
136	Independent User	Photo	5196	27	20	0.9045	Marketing	OTC	0	1	0	1	1	0	0	0	3	0	1	0	0	0	0	0	0	1
137	Dentist/Clinic	Photo	2490	5	0	0.2008	Marketing	Unspecified	1	1	0	1	0	1	1	0	5	0	1	0	0	0	0	1	0	2
138	Dentist/Clinic	Carousel	192	39	0	20.3125	Marketing	In-office	0	1	0	1	1	1	0	0	4	1	1	0	0	1	0	0	0	3
139	Dentist/Clinic	Photo	3021	3	0	0.0993	Marketing	Multiple Methods	1	1	0	1	1	0	1	0	5	0	1	0	0	0	1	0	0	2
140	Independent User	Carousel	8704	43	0	0.494	Educational	DIY	1	1	0	1	1	1	0	0	5	1	1	0	0	1	1	1	0	5
141	Dentist/Clinic	Photo	384	31	0	8.0729	Marketing	Unspecified	0	1	0	1	0	0	0	0	2	0	1	0	1	0	0	0	0	2
142	Dentist/Clinic	Photo	515	5	0	0.9709	Educational	Multiple Methods	0	1	1	1	1	1	0	0	5	0	1	1	0	1	1	1	1	6
143	Brand/Commercial	Photo	1044	1	0	0.0958	Marketing	OTC	0	1	0	1	1	0	0	0	3	0	1	0	0	0	0	0	0	1
144	Dentist/Clinic	Carousel	1424	5	0	0.3511	Marketing	In-office	1	1	0	1	1	0	0	0	4	0	1	0	0	0	0	1	0	2
145	Independent User	Reels	513	8	0	1.5595	Educational	DIY	0	1	0	1	1	0	0	0	3	0	1	0	0	0	0	0	0	1
146	Dentist/Clinic	Photo	2525	19	0	0.7525	Marketing	Unspecified	1	1	0	1	0	0	0	0	3	0	1	0	0	1	0	0	0	2
147	Dentist/Clinic	Photo	1594	11	2	0.8156	Marketing	In-office	0	1	0	1	1	0	0	0	3	1	1	0	0	1	0	0	0	3
148	Dentist/Clinic	Photo	6797	13	0	0.1913	Marketing	In-office	0	1	0	1	1	0	1	0	4	1	1	0	0	1	0	0	0	3
149	Dentist/Clinic	Photo	381	37	0	9.7113	Marketing	Unspecified	0	1	0	1	0	0	0	0	2	0	1	0	0	0	0	0	0	1
150	Dentist/Clinic	Photo	1047	5	0	0.4776	Educational	Unspecified	0	1	1	1	0	1	0	0	4	1	1	1	1	0	0	0	1	5
151	Brand/Commercial	Photo	135	5	0	3.7037	Marketing	OTC	1	1	0	1	1	1	1	0	6	1	1	0	0	0	0	0	0	2
152	Dentist/Clinic	Carousel	467	27	1	5.9957	Educational	Multiple Methods	1	1	1	1	1	0	0	0	5	1	1	0	0	1	1	1	1	6
153	Dentist/Clinic	Carousel	14700	38	0	0.2585	Marketing	In-office	1	1	0	1	1	1	0	0	5	0	1	0	1	1	0	0	0	3
154	Brand/Commercial	Photo	18600	8	0	0.043	Marketing	OTC	0	1	0	1	1	0	0	0	3	0	1	0	0	0	0	0	0	1
155	Dentist/Clinic	Photo	690	2	0	0.2899	Marketing	Unspecified	0	1	0	1	0	0	1	0	3	0	1	0	0	1	0	1	0	3
156	Dentist/Clinic	Photo	1125	3	0	0.2667	Marketing	In-office	0	1	0	1	1	0	1	0	4	0	1	0	0	1	0	0	0	2
157	Dentist/Clinic	Reels	936	54	0	5.7692	Educational	Multiple Methods	0	1	1	1	1	1	1	0	5	0	1	1	0	1	1	1	1	6
158	Dentist/Clinic	Carousel	1069	3	1	0.3742	Marketing	In-office	0	1	0	1	1	0	0	0	3	0	1	0	0	1	0	0	0	2
159	Dentist/Clinic	Carousel	247	6	0	2.4291	Marketing	OTC	0	1	1	0	1	1	0	0	4	0	1	0	0	1	1	1	1	5
160	Dentist/Clinic	Carousel	3454	12	0	0.3474	Educational	OTC	0	1	0	1	1	0	1	0	4	0	1	0	0	1	0	1	1	4
161	Dentist/Clinic	Photo	215	18	0	8.3721	Marketing	In-office	0	1	0	1	1	1	0	0	4	0	1	0	1	1	0	0	0	3
162	Dentist/Clinic	Carousel	6804	7	0	0.1029	Marketing	Multiple Methods	0	1	1	0	1	1	0	0	4	0	0	1	0	1	1	1	1	5
163	Dentist/Clinic	Carousel	18400	398	0	2.163	Marketing	Multiple Methods	0	1	1	1	1	1	1	0	6	1	1	1	0	1	1	1	1	7
164	Dentist/Clinic	Photo	81	0	0	0	Marketing	Unspecified	0	1	0	1	0	0	0	0	2	0	1	0	1	0	0	0	0	2
165	Dentist/Clinic	Photo	14700	19	0	0.1293	Marketing	In-office	0	1	0	1	1	1	0	0	4	0	1	0	1	1	0	0	0	3
166	Dentist/Clinic	Photo	75400	12	0	0.0159	Marketing	Unspecified	1	1	0	1	0	1	0	0	4	0	1	0	1	1	0	0	0	3
167	Dentist/Clinic	Photo	1242	4	0	0.3221	Educational	Multiple Methods	0	1	1	1	1	1	1	0	6	0	1	1	1	0	1	1	1	6
168	Brand/Commercial	Photo	1916	4	0	0.2088	Marketing	In-office	0	1	0	1	1	1	0	0	4	0	1	0	0	0	0	0	0	1
169	Brand/Commercial	Photo	1077	6	0	0.5571	Marketing	OTC	1	1	0	1	1	0	0	0	4	1	1	0	0	0	0	0	0	2
170	Brand/Commercial	Photo	718	0	0	0	Marketing	OTC	0	1	0	1	1	0	0	0	3	0	1	0	0	1	0	0	0	2
171	Dentist/Clinic	Photo	635	0	0	0	Marketing	In-office	0	1	0	1	1	0	0	0	3	0	1	0	1	0	0	0	0	2
172	Dentist/Clinic	Photo	6519	39	0	0.5983	Marketing	Multiple Methods	1	1	0	1	1	1	1	0	6	0	1	1	0	1	0	1	1	5
173	Dentist/Clinic	Photo	938	135	3	14.7122	Educational	Multiple Methods	1	1	0	1	1	1	1	0	6	1	1	1	1	0	1	1	1	7
174	Dentist/Clinic	Reels	791	136	3	17.5727	Educational	Multiple Methods	0	1	0	1	1	1	0	0	4	1	1	1	1	1	1	0	1	7
175	Independent User	Reels	12000	476	42	4.3167	Marketing	In-office	0	1	0	1	1	0	0	0	3	1	1	0	1	0	0	0	0	3
176	Dentist/Clinic	Carousel	249	7	0	2.8112	Marketing	Unspecified	0	1	0	0	0	0	0	0	1	0	0	0	0	1	0	0	0	1
177	Dentist/Clinic	Reels	92000	28	0	0.0304	Marketing	In-office	1	0	0	1	1	0	0	0	3	1	1	0	0	0	0	0	0	2
178	Dentist/Clinic	Reels	724	33	0	4.558	Marketing	Multiple Methods	1	1	0	1	1	1	0	0	5	0	1	0	0	0	1	0	0	2
179	Brand/Commercial	Reels	171000	816	9	0.4825	Marketing	OTC	1	1	0	1	1	0	1	1	6	1	1	0	0	1	0	0	0	3
180	Dentist/Clinic	Reels	9062	265	0	2.9243	Marketing	In-office	1	1	0	1	1	1	0	0	5	0	1	0	0	1	1	0	0	3
181	Dentist/Clinic	Reels	1111	31	0	2.7903	Marketing	In-office	0	1	0	1	1	0	1	0	4	0	1	0	0	0	0	1	0	2
182	Dentist/Clinic	Reels	367	124	0	33.7875	Marketing	In-office	1	1	0	1	1	1	0	0	5	1	1	0	1	1	0	0	0	4
183	Dentist/Clinic	Reels	4274	87	5	2.1526	Educational	Unspecified	0	1	1	0	0	0	0	0	2	0	0	0	1	0	0	1	0	2
184	Dentist/Clinic	Photo	3005	0	0	0	Marketing	In-office	0	1	0	1	1	1	0	0	4	0	1	0	0	1	0	0	0	1
185	Dentist/Clinic	Photo	92	5	0	5.4348	Marketing	In-office	0	1	0	1	1	0	0	0	3	0	1	0	0	1	0	0	0	2
186	Independent User	Reels	119000	1641	42	1.4143	Experience-based	In-office	1	1	1	1	1	1	0	0	6	1	1	1	0	0	0	0	1	4
187	Dentist/Clinic	Photo	3068	86	0	2.8031	Marketing	In-office	0	1	0	1	1	0	0	0	3	0	1	0	1	1	0	0	0	3
188	Dentist/Clinic	Reels	2153	22	0	1.0218	Marketing	In-office	1	1	0	1	1	0	0	1	5	1	1	0	0	1	0	0	0	3
189	Dentist/Clinic	Photo	551	2	0	0.363	Marketing	In-office	0	1	0	1	1	1	0	0	4	0	1	0	1	1	0	0	0	3
190	Dentist/Clinic	Reels	2514	75	0	2.9833	Educational	Unspecified	0	0	0	1	0	1	0	0	2	0	0	1	0	0	0	0	0	1
191	Dentist/Clinic	Reels	606	148	2	24.7525	Marketing	In-office	1	1	0	1	1	1	1	1	7	1	1	0	1	0	0	1	0	4
192	Dentist/Clinic	Reels	717	25	0	3.4868	Marketing	In-office	1	0	0	0	1	0	1	3	1	0	0	0	0	1	0	1	0	3
193	Dentist/Clinic	Photo	17900	6	2	0.0447	Marketing	In-office	0	1	0	1	1	0	0	0	3	1	1	0	0	1	0	0	0	3
194	Brand/Commercial	Reels	1077	5	0	0.4643	Marketing	OTC	1	1	0	1	1	0	0	0	4	1	1	0	0	0	0	0	0	2
195	Brand/Commercial	Carousel	2392	1	0	0.0418	Marketing	OTC	0	1	0	1	1	0	0	0	3	0	1	0	0	1	0	0	0	2
196	Dentist/Clinic	Photo	1118	27	0	2.415	Marketing	Unspecified	0	0	1	0	0	1	1	0	3	0	0	0	0	1	0	1	1	3
197	Dentist/Clinic	Photo	2545	8	0	0.3143	Educational	Multiple Methods	0	0	1	0	1	1	0	0	3	0	0	1	0	0	1	1	1	4
198	Dentist/Clinic	Reels	1564	5	0	0.3197	Educational	Unspecified	0	0	0	1	0	1	1	0	3	0	1	1	0	1	0	1	0	4
199	Brand/Commercial	Photo	2547	9	0	0.3534	Marketing	OTC	0	1	0	1	1	0	0	0	3	0	1	0	0	1	0	0	0	2
200	Dentist/Clinic	Photo	3253	34	1	1.0759	Marketing	In-office	0	0	0	0	1	0	0	0	1	1	0	0	0	1	0	0	0	2
201	Dentist/Clinic	Reels	3627	26	0	0.7168	Marketing	In-office	1	0	1	1	1	1	1	0	6	1	1	1	0	1	0	1	1	6
202	Dentist/Clinic	Reels	417	11	0	2.6379	Educational	In-office	1	1	1	1	1	1	0	0	6	1	1	1	0	1	0	1	1	6
203	Dentist/Clinic	Carousel	271	6	0	2.214	Educational	Multiple Methods	0	1	1	1	1	1	1	0	6	0	1	1	0	0	1	1	0	4
204	Dentist/Clinic	Photo	522	16	0	3.0651	Marketing	Unspecified	0	1	0	1	0	1	1	0	4	0	0	1	1	1	0	1	0	4
205	Brand/Commercial	Photo	9887	8	0	0.0809	Marketing	OTC	0	1	0	1	1	0	0	0	3	0	1	0	0	1	0	0	0	2
206	Dentist/Clinic	Reels	2898	117	0	4.0373	Marketing	In-office	0	1	0	1	1	0	0	0	3	1	1	0	0	1	0	0	0	3
207	Dentist/Clinic	Photo	187	19	0	10.1604	Marketing	In-office	0	1	0	1	1	0	0	0	3	1	1	0	1	0	0	0	0	3
208	Dentist/Clinic	Reels	4198	154	0	3.6684	Educational	In-office	1	1	1	1	1	1	0	0	6	1	1	1	0	0	0	0	1	4
209	Dentist/Clinic	Carousel	190	3	0	1.5789	Marketing	In-office	1	1	1	1	1	1	1	0	7	1	1	1	0	1	1	1	1	7
210	Independent User	Reels	468	30	3	7.0513	Marketing	OTC	0	0	0	0	1	0	0	0	1	1	0	0	1	0	0	0	0	2
211	Independent User	Reels	89100	56	31	0.0976	Marketing	OTC	1	1	0	1	1	1	0	1	6	1	1	0	0	0	0	0	0	2
212	Brand/Commercial	Reels	261000	10	0	0.0038	Marketing	OTC	1	1	0	1	1	0	0	1	5	1	1	0	0	1	0	0	0	3
213	Dentist/Clinic	Reels	4064	53	7	1.4764	Marketing	In-office	0	1	0	1	1	0	0	0	3	1	1	0	1	1	0	0	0	4
214	Independent User	Reels	18900	338	0	1.7884	Marketing	OTC	1	1	0	1	1	1	0	0	5	1	1	1	0	0	0	0	0	3
215	Dentist/Clinic	Carousel	933	18	0	1.9293	Marketing	In-office	1	1	0	1	1	1	0	0	5	1	1	1	0	0	0	0	1	4
216	Dentist/Clinic	Reels	17500	1982	14	11.4057	Educational	Multiple Methods	1	1	1	1	1	1	0	0	5	1	1	1	0	0	1	0	1	5
217	Dentist/Clinic	Reels	558	23	0	4.1219	Marketing	In-office	0	0	0	0	1	1	1	0	3	1	0	1	0	1	0	1	1	5
218	Dentist/Clinic	Reels	558	33	0	5.914	Marketing	In-office	1	1	0	1	1	0	0	0	4	1	1	0	0	0	0	1	0	3
219	Independent User	Reels	169000	810	0	0.4793	Educational	DIY	0	1	1	1	1	1	0	0	5	1	1	1	0	0	1	1	0	5
220	Brand/Commercial	Reels	4054	10	0	0.2467	Marketing	In-office	1	1	0	1	1	1	0	0	5	0	1	0	0	1	0	0	0	2
221	Independent User	Reels	19900	204	0	1.0251	Marketing	DIY	1	1	0	1	1	0	0	0	4	1	1	0	0	1	0	0	0	3
222	Independent User	Reels	403	8	0	1.9851	Marketing	OTC	1	1	0	1	1	0	0	1	5	1	0	0	0	0	0	0	0	1
223	Dentist/Clinic	Reels	4390	12	0	0.2733	Marketing	In-office	0	1	0	1	1	0	0	0	3	1	1	0	0	1	0	0	0	3
224	Dentist/Clinic	Reels	1192	22	0	1.8456	Educational	Multiple Methods	1	1	1	1	1	1	1	0	7	1	1	1	0	1	1	1	1	7
225	Dentist/Clinic	Reels	1494	19	0	1.2718	Educational	DIY	1	1	1	0	1	1	1	0	6	1	0	1	0	0	0	1	1	4
226	Dentist/Clinic	Photo	1175	2	0	0.1702	Marketing	In-office	0	1	1	1	1	1	0	0	5	0	1	1	0	1	0	0	1	4
227	Independent User	Reels	17900	188	31	1.2235	Experience-based	In-office	0	1	0	1	1	1	0	0	4	1	1	0	1	1	0	1	0	5
228	Brand/Commercial	Reels	1317	37	0	2.8094	Marketing	OTC	0	1	0	1	1	0	0	0	3	1	1	0	0	1	0	0	0	3
229	Dentist/Clinic	Photo	282	2	0	0.7092	Marketing	In-office	1	1	0	1	1	1	1	0	6	0	1	0	1	1	0	0	0	3
230	Dentist/Clinic	Reels	644	20	0	3.1056	Marketing	In-office	1	0	0	0	1	1	0	0	3	1	0	1	0	0	0	0	0	2
231	Brand/Commercial	Reels	2840	344	5	12.2887	Marketing	OTC	1	1	0	1	1	0	0	1	5	1	1	0	0	1	0	0	0	3
232	Dentist/Clinic	Reels	1709	42	3	2.6331	Marketing	Multiple Methods	0	1	1	1	1	1	1	0	6	0	1	0	1	1	1	0	0	4
233	Independent User	Reels	216000	2	0	0.0009	Marketing	DIY	1	1	0	1	1	0	0	0	4	1	1	0	0	1	1	0	0	4
234	Dentist/Clinic	Photo	1979	2	0	0.1011	Marketing	In-office	0	1	0	1	1	1	0	0	4	0	1	0	0	1	0	0	0	2
235	Dentist/Clinic	Reels	1654	8	0	0.4837	Marketing	In-office	1	1	0	1	1	1	0	0	5	1	1	0	0	1	0	0	0	3
236	Independent User	Reels	47000	178	0	0.3787	Marketing	OTC	0	1	0	1	1	0	0	0	3	0	1	0	0	0	0	0	0	1
237	Brand/Commercial	Photo	13400	19	2	0.1567	Marketing	OTC	1	1	0	1	1	0	0	0	4	1	1	0	0	0	0	0	0	2
238	Independent User	Reels	7852	269	11	3.566	Marketing	OTC	0	1	0	1	1	0	0	0	3	0	1	0	0	1	1	0	0	3
239	Dentist/Clinic	Reels	6317	53	4	0.9023	Educational	In-office	1	1	0	1	1	1	1	0	6	1	1	1	0	0	0	1	1	5
240	Independent User	Reels	96300	1130	28	1.2025	Marketing	OTC	1	1	0	1	1	0	0	0	4	1	1	0	0	1	0	0	0	3
241	Dentist/Clinic	Reels	424	20	2	5.1887	Marketing	Multiple Methods	1	1	1	1	1	1	0	0	6	1	1	1	0	1	1	1	0	6
242	Dentist/Clinic	Reels	6967	7	0	0.1005	Marketing	In-office	1	1	0	1	1	1	0	0	5	1	1	0	0	1	0	0	0	3
243	Dentist/Clinic	Reels	2515	31	1	1.2724	Educational	DIY	1	1	1	0	1	1	0	0	5	1	0	1	0	0	1	1	1	5
244	Dentist/Clinic	Reels	223	13	0	5.8296	Marketing	In-office	0	1	0	1	1	0	0	0	3	1	1	0	0	1	0	0	0	3
245	Dentist/Clinic	Photo	3913	5	0	0.1278	Marketing	In-office	1	1	0	1	1	1	0	0	5	1	1	0	0	1	0	1	0	4
246	Dentist/Clinic	Photo	775	47	0	6.0645	Marketing	In-office	0	1	0	1	1	0	0	0	3	0	1	0	1	0	0	0	0	2
247	Dentist/Clinic	Photo	3817	7	0	0.1834	Marketing	In-office	0	0	1	0	1	1	0	0	3	0	0	1	0	0	1	1	0	3
248	Dentist/Clinic	Photo	375	1	0	0.2667	Marketing	In-office	1	1	1	1	1	1	0	0	6	1	1	1	0	1	1	1	0	6
249	Brand/Commercial	Photo	18600	59	1	0.3226	Marketing	OTC	1	1	0	1	1	0	0	1	5	0	1	0	0	1	0	0	0	2
250	Independent User	Reels	10400	45	0	0.4327	Educational	DIY	1	1	0	1	1	0	0	0	4	0	1	0	0	1	0	0	0	2
251	Independent User	Reels	382000	6699	82	1.7751	Experience-based	OTC	1	1	0	1	1	0	0	0	4	1	1	0	0	1	1	1	1	6
252	Dentist/Clinic	Reels	12900	88	5	0.7209	Marketing	In-office	1	1	0	1	1	1	0	0	5	1	1	0	0	0	0	0	0	2
253	Independent User	Reels	718000	3032	99	0.4361	Marketing	DIY	1	1	0	1	1	0	0	0	4	0	1	0	0	1	0	1	0	3
254	Brand/Commercial	Reels	12400	93	75	1.3548	Marketing	OTC	1	1	0	1	1	1	0	1	6	0	1	0	0	1	0	0	0	2
255	Dentist/Clinic	Reels	4972	101	17	2.3733	Marketing	In-office	0	1	0	1	1	0	0	0	3	0	1	0	0	0	0	0	0	1
256	Brand/Commercial	Reels	12400	4209	0	33.9435	Marketing	OTC	1	1	0	1	1	1	0	1	6	0	1	0	0	1	0	0	0	2
257	Brand/Commercial	Reels	2404	7	1	0.3328	Marketing	OTC	1	1	0	1	1	0	0	1	5	0	1	0	1	1	0	0	0	3
258	Dentist/Clinic	Reels	7104	242	0	3.4065	Educational	In-office	1	1	1	1	1	1	0	0	6	1	1	0	1	0	0	0	1	4
259	Dentist/Clinic	Photo	6	0	0	0	Marketing	Unspecified	0	1	0	1	0	0	0	0	2	0	1	0	1	0	0	0	0	2
260	Dentist/Clinic	Reels	1187	20	0	1.6849	Marketing	Unspecified	0	0	1	0	0	1	0	0	2	0	0	1	0	0	0	0	0	1
261	Dentist/Clinic	Photo	3303	7	0	0.2119	Marketing	Multiple Methods	0	1	1	0	1	1	0	0	4	0	0	1	0	0	1	1	1	4
262	Dentist/Clinic	Reels	57300	57	0	0.0995	Experience-based	OTC	0	1	1	1	1	1	1	0	6	1	1	1	0	0	0	1	1	5
263	Independent User	Reels	4715	99	14	2.3966	Marketing	OTC	0	1	0	1	1	1	0	1	5	1	1	0	1	1	0	0	0	4
264	Dentist/Clinic	Reels	692	30	0	4.3353	Educational	In-office	1	1	1	1	1	1	1	0	7	1	1	0	0	1	1	1	1	6
265	Independent User	Reels	54000	223	16	0.4426	Experience-based	DIY	0	1	0	1	1	0	1	0	4	0	1	0	0	1	1	0	0	3
266	Dentist/Clinic	Photo	2338	13	0	0.556	Educational	Unspecified	0	1	0	1	0	0	1	0	3	0	1	0	0	1	0	1	0	3
267	Dentist/Clinic	Carousel	1310	2	0	0.1527	Educational	Multiple Methods	0	0	1	0	1	1	1	0	4	0	0	1	0	1	1	1	1	5
268	Dentist/Clinic	Reels	962	36	0	3.7422	Educational	In-office	1	1	1	1	1	0	0	0	5	1	1	0	0	1	0	0	1	4
269	Independent User	Reels	383000	57900	270	15.188	Marketing	OTC	1	1	0	1	1	0	0	0	4	1	1	0	1	1	0	0	0	4
270	Independent User	Reels	179000	1521	20	0.8609	Educational	DIY	0	1	0	1	1	0	0	0	3	0	1	0	0	1	0	1	0	3
271	Independent User	Reels	2400000	10800	134	0.4556	Educational	DIY	0	1	1	1	1	1	0	0	5	0	1	1	0	1	0	0	0	3
272	Independent User	Reels	93800	36	1	0.0394	Educational	DIY	0	1	0	1	1	0	0	0	3	0	1	0	0	0	0	0	0	1
273	Independent User	Reels	202000	31800	122	15.803	Marketing	OTC	1	1	0	1	1	0	0	0	4	1	1	0	1	0	0	1	0	4
274	Independent User	Reels	11600	34	0	0.2931	Educational	DIY	0	1	0	1	1	0	0	0	3	0	1	0	0	1	0	0	0	2
275	Independent User	Reels	57100	12	2	0.0245	Educational	DIY	0	1	0	0	1	0	0	0	2	0	0	0	0	0	0	1	0	1
276	Independent User	Reels	80100	688	3	0.8627	Marketing	DIY	0	1	1	1	1	1	0	0	5	0	1	0	0	0	0	0	0	1
277	Dentist/Clinic	Reels	701000	577	89	0.095	Marketing	In-office	1	0	0	0	1	0	0	0	2	1	0	0	0	0	0	0	1	2
278	Dentist/Clinic	Photo	1941	11	0	0.5667	Marketing	In-office	0	1	0	1	1	1	0	0	4	1	1	0	0	1	0	0	0	3
279	Dentist/Clinic	Reels	1165	2	0	0.1717	Educational	In-office	1	0	0	0	0	0	1	0	2	1	0	0	0	1	0	0	0	2
280	Dentist/Clinic	Reels	1372	39	0	2.8426	Marketing	Multiple Methods	0	1	0	1	1	1	1	0	5	0	1	1	1	1	1	1	1	7
281	Dentist/Clinic	Photo	334	56	4	17.9641	Marketing	In-office	1	1	0	1	1	1	1	0	6	0	1	0	0	0	0	0	0	1
282	Dentist/Clinic	Photo	529	11	0	2.0794	Marketing	Unspecified	1	1	0	1	0	1	0	0	4	0	1	0	0	1	0	0	0	2
283	Dentist/Clinic	Photo	1129	13	0	1.1515	Educational	In-office	1	1	1	1	1	1	0	0	6	1	1	1	0	1	0	1	1	6
284	Dentist/Clinic	Photo	6	4	0	66.6667	Marketing	In-office	0	1	0	1	1	1	0	0	4	0	1	0	1	0	0	0	0	2
285	Dentist/Clinic	Photo	11200	48	0	0.4286	Marketing	In-office	1	0	0	0	1	0	0	0	2	1	0	0	0	0	0	0	0	1
286	Dentist/Clinic	Photo	324	15	0	4.6296	Marketing	Unspecified	0	1	0	1	0	0	0	0	2	0	1	0	1	0	0	0	0	2
287	Brand/Commercial	Photo	3248	8	0	0.2463	Marketing	OTC	0	1	0	1	1	1	1	0	5	0	1	0	0	0	0	0	0	1
288	Dentist/Clinic	Reels	751	45	0	5.992	Experience-based	Unspecified	0	1	0	1	0	0	0	0	2	0	1	0	1	0	0	0	0	2
289	Independent User	Reels	5196	23	9	0.6159	Marketing	OTC	1	1	0	1	1	0	0	0	4	1	1	0	1	1	0	0	0	4
290	Dentist/Clinic	Reels	315	64	0	20.3175	Marketing	In-office	1	1	0	1	1	0	0	0	4	1	1	0	1	1	0	0	0	4
291	Dentist/Clinic	Photo	2404	21	1	0.9151	Marketing	Unspecified	0	1	0	1	0	0	0	0	2	0	1	0	1	1	0	0	0	3
292	Dentist/Clinic	Photo	1005	38	1	3.8806	Marketing	In-office	0	1	0	1	1	0	0	0	3	0	1	0	1	0	0	0	0	2
293	Brand/Commercial	Photo	4965	26	2	0.5639	Marketing	OTC	0	1	0	1	1	0	0	0	3	0	1	0	0	0	0	0	0	1
294	Dentist/Clinic	Photo	120000	569	2	0.4758	Marketing	In-office	1	1	0	1	1	0	0	0	4	1	1	0	1	1	0	0	0	4
295	Dentist/Clinic	Photo	7	3	0	42.8571	Marketing	In-office	0	1	0	1	1	1	1	0	5	0	1	0	0	1	0	0	0	2
296	Independent User	Photo	1577	59	37	6.0875	Marketing	OTC	0	1	0	1	1	0	0	0	3	0	1	0	1	0	0	0	0	2
297	Dentist/Clinic	Photo	237	13	0	5.4852	Marketing	In-office	1	1	0	1	1	1	0	0	5	1	1	0	1	1	0	1	0	5
298	Dentist/Clinic	Photo	21300	13	0	0.061	Educational	Multiple Methods	1	1	0	1	1	1	1	0	6	0	1	0	0	1	0	1	1	4
299	Dentist/Clinic	Photo	1941	8	0	0.4122	Marketing	In-office	0	1	0	1	1	0	1	0	3	0	1	0	1	1	0	0	0	3
300	Dentist/Clinic	Photo	940	19	0	2.0213	Marketing	Unspecified	0	1	0	1	0	0	0	0	2	0	1	0	1	0	0	0	0	2
301	Dentist/Clinic	Photo	524	28	0	5.3435	Marketing	In-office	1	1	1	1	1	1	0	0	6	1	1	0	1	1	1	1	0	6
302	Brand/Commercial	Photo	294	130	6	46.2585	Marketing	OTC	0	1	0	1	1	0	0	0	3	0	1	0	0	1	0	0	0	2
303	Dentist/Clinic	Reels	48	8	0	16.6667	Marketing	In-office	1	0	0	0	1	0	0	0	2	1	0	0	0	0	0	0	0	1
304	Independent User	Reels	2502	141	11	6.0751	Marketing	OTC	0	1	0	1	1	1	0	0	4	0	1	0	0	0	0	0	0	1
305	Dentist/Clinic	Photo	5275	7	0	0.1327	Educational	Multiple Methods	1	1	1	1	1	0	0	0	5	1	1	0	1	1	1	0	0	5
306	Dentist/Clinic	Carousel	222	24	1	11.2613	Marketing	Unspecified	0	1	0	1	0	0	0	0	2	0	1	0	1	0	0	0	0	2
307	Independent User	Reels	200000	1129	21	0.575	Marketing	OTC	0	1	0	1	1	0	0	0	3	0	1	0	1	0	0	0	0	2
308	Dentist/Clinic	Photo	756	29	0	3.836	Marketing	Unspecified	0	1	0	1	0	0	0	0	2	0	1	0	1	1	0	0	0	3
309	Dentist/Clinic	Carousel	11200	70	2	0.6429	Marketing	Unspecified	0	1	0	1	0	0	0	0	2	0	1	0	1	0	0	0	0	2
310	Dentist/Clinic	Photo	21300	15	0	0.0704	Educational	Multiple Methods	1	1	0	1	1	1	1	0	6	1	1	0	0	1	1	0	1	5
311	Dentist/Clinic	Photo	5558	270	0	4.8579	Educational	Multiple Methods	0	1	1	1	1	0	0	0	4	1	1	0	1	0	1	1	0	5
312	Brand/Commercial	Reels	2412	41	5	1.9071	Marketing	OTC	0	1	0	1	1	1	0	0	4	0	1	0	1	1	0	0	0	3
313	Dentist/Clinic	Carousel	549	47	0	8.561	Marketing	In-office	1	1	0	1	0	0	0	0	3	0	1	0	1	0	0	1	0	3
314	Dentist/Clinic	Photo	2146	8	0	0.3728	Marketing	In-office	1	0	0	0	0	0	0	0	1	1	0	0	0	0	0	0	0	1
315	Dentist/Clinic	Reels	2542	21	0	0.8261	Educational	OTC	1	0	0	0	1	0	0	0	2	1	0	0	0	0	0	0	0	1
316	Brand/Commercial	Photo	4064	15	0	0.3691	Marketing	In-office	0	1	0	1	1	0	0	0	3	0	1	0	1	0	0	0	0	2
317	Dentist/Clinic	Photo	5785	24	11	0.605	Marketing	Multiple Methods	0	1	0	1	1	0	0	0	3	0	1	0	0	1	1	0	0	3
318	Dentist/Clinic	Carousel	4764	8	0	0.1679	Marketing	In-office	1	1	0	1	1	0	0	0	4	1	1	0	1	1	0	0	0	4
319	Dentist/Clinic	Photo	300	20	0	6.6667	Educational	Unspecified	0	0	1	0	0	0	0	0	1	0	0	0	0	1	0	0	0	1
320	Independent User	Reels	1170	11	7	1.5385	Marketing	OTC	1	1	0	1	1	1	0	0	5	1	1	0	1	0	0	1	0	4
321	Dentist/Clinic	Photo	146	7	0	4.7945	Marketing	In-office	0	0	0	0	1	1	1	0	3	0	0	0	0	0	0	0	0	0
322	Dentist/Clinic	Reels	4183	796	4	19.125	Educational	In-office	1	1	0	1	1	1	0	0	5	1	1	0	1	1	0	1	1	6
323	Dentist/Clinic	Photo	371	7	0	1.8868	Educational	DIY	1	0	1	0	1	1	0	0	4	1	0	1	0	0	1	0	1	4
324	Brand/Commercial	Reels	3248	34	8	1.2931	Marketing	OTC	0	1	0	1	1	1	1	0	5	0	1	0	0	0	0	0	0	1
325	Dentist/Clinic	Carousel	378	18	0	4.7619	Marketing	Unspecified	0	1	0	1	0	0	0	0	2	0	1	0	1	0	0	0	0	2
326	Dentist/Clinic	Photo	1941	9	0	0.4637	Marketing	In-office	0	1	0	1	1	0	0	0	3	1	1	0	0	1	0	0	0	3
327	Independent User	Reels	635000	3572	122	0.5817	Educational	DIY	0	1	0	1	1	0	0	0	3	0	1	0	0	0	0	0	0	1
328	Independent User	Reels	328000	185	50	0.0716	Marketing	DIY	0	1	0	1	1	0	0	0	3	0	1	0	0	1	0	0	0	2
329	Dentist/Clinic	Carousel	11200	62	0	0.5536	Marketing	Unspecified	0	1	0	1	0	0	0	0	2	0	1	0	1	0	0	0	0	2
330	Independent User	Photo	554	3	1	0.722	Marketing	OTC	0	1	0	1	1	0	0	0	3	0	1	0	1	0	0	0	0	2
331	Brand/Commercial	Photo	38	6	2	21.0526	Marketing	OTC	0	1	0	1	0	0	0	0	2	0	1	0	0	1	0	0	0	2
332	Dentist/Clinic	Reels	21000	86	6	0.4381	Marketing	Unspecified	0	1	1	0	0	0	0	0	2	0	0	0	1	0	0	1	0	2
333	Dentist/Clinic	Photo	4764	12	0	0.2519	Marketing	Multiple Methods	0	1	0	1	1	0	0	0	3	0	1	0	1	0	0	0	0	2
334	Dentist/Clinic	Reels	9062	31	1	0.3531	Marketing	In-office	1	1	0	1	1	0	0	0	4	1	0	0	1	1	0	0	0	3
335	Dentist/Clinic	Photo	14700	53	1	0.3673	Marketing	Unspecified	0	1	0	1	0	0	0	0	2	0	1	0	1	0	0	0	0	2
336	Dentist/Clinic	Photo	1277	5	0	0.3915	Marketing	OTC	0	0	1	0	1	1	0	0	3	0	0	1	0	0	0	0	0	1
337	Dentist/Clinic	Reels	1878	108	4	5.9638	Educational	Multiple Methods	1	1	1	1	1	1	1	0	7	1	1	1	0	1	1	1	1	7
338	Dentist/Clinic	Reels	3465	125	8	3.8384	Educational	In-office	1	0	0	0	1	1	1	0	4	1	0	1	0	1	0	0	1	4
339	Dentist/Clinic	Photo	3024	15	1	0.5291	Marketing	Unspecified	0	1	0	1	0	0	0	0	2	0	1	0	1	0	0	1	0	3
340	Dentist/Clinic	Photo	2146	33	0	1.5377	Marketing	Unspecified	0	1	0	1	0	0	0	0	2	0	1	0	1	0	0	0	0	2
341	Dentist/Clinic	Photo	40	1	0	2.5	Marketing	In-office	1	1	0	1	1	1	0	0	5	1	1	1	0	1	0	0	0	4
342	Dentist/Clinic	Photo	1277	11	0	0.8614	Marketing	In-office	1	1	0	1	1	0	0	0	4	1	1	0	0	0	0	1	0	3
343	Dentist/Clinic	Photo	1438	7	0	0.4868	Marketing	In-office	0	1	0	1	1	0	0	0	3	1	1	0	0	1	0	0	0	3
344	Dentist/Clinic	Reels	1097	35	0	3.1905	Marketing	In-office	1	1	0	1	1	0	0	0	4	1	1	0	1	1	0	1	0	5
345	Independent User	Reels	23200	6	0	0.0259	Marketing	DIY	0	1	0	1	1	0	0	0	3	0	1	0	0	0	0	0	0	1
346	Independent User	Reels	762000	1179	10	0.156	Educational	DIY	0	1	0	1	1	0	0	0	3	0	1	0	0	0	0	0	0	1
347	Brand/Commercial	Photo	1137	17	0	1.4952	Marketing	OTC	0	1	0	1	1	0	0	0	3	0	1	0	0	1	0	0	0	2
348	Dentist/Clinic	Photo	593	27	0	4.5531	Marketing	Unspecified	0	1	0	1	0	0	0	0	2	0	1	0	1	0	0	0	0	2
349	Dentist/Clinic	Reels	827	77	6	10.0363	Marketing	In-office	1	0	0	1	1	1	0	0	4	1	0	1	0	0	0	0	1	3
350	Brand/Commercial	Reels	2836	2899	3	102.327	Marketing	OTC	0	1	0	1	1	0	0	1	4	0	1	0	1	1	0	0	0	3
351	Dentist/Clinic	Photo	462	7	0	1.5152	Marketing	In-office	0	1	0	1	1	0	0	0	3	1	1	0	0	1	0	0	0	3
352	Brand/Commercial	Photo	400	22	1	5.75	Marketing	OTC	0	1	0	1	1	0	0	0	3	0	1	0	0	1	0	0	0	2
353	Dentist/Clinic	Photo	33900	109	6	0.3392	Marketing	In-office	0	1	0	1	1	0	0	0	3	0	1	0	1	0	0	0	0	2
354	Dentist/Clinic	Reels	3245	34	3	1.1402	Marketing	In-office	1	1	0	1	1	0	0	0	4	1	1	0	1	1	0	0	0	4
355	Dentist/Clinic	Photo	2145	10	0	0.4662	Marketing	In-office	1	0	0	0	1	0	0	0	2	1	0	0	0	0	0	0	0	1
356	Dentist/Clinic	Reels	10900	15	0	0.1376	Marketing	In-office	1	0	0	0	1	0	0	0	2	1	0	0	0	0	0	0	0	1
357	Dentist/Clinic	Carousel	4797	28	4	0.6671	Marketing	In-office	0	1	0	1	1	0	0	1	4	0	1	0	1	0	0	0	0	2
358	Independent User	Reels	58200	316	6	0.5533	Marketing	OTC	0	1	0	1	1	0	0	0	3	0	1	0	0	0	0	0	0	1
359	Dentist/Clinic	Reels	267	71	2	27.3408	Experience-based	OTC	1	0	1	1	1	0	0	0	4	1	1	0	0	0	1	1	1	5
360	Dentist/Clinic	Photo	94	8	0	8.5106	Marketing	Multiple Methods	0	1	0	1	1	0	1	0	4	0	1	0	1	1	1	0	0	4
361	Dentist/Clinic	Reels	13900	59	0	0.4245	Educational	In-office	1	1	1	1	1	1	1	0	7	1	1	1	1	1	0	0	1	6
362	Dentist/Clinic	Reels	548	5	0	0.9124	Marketing	In-office	1	0	0	0	1	0	0	0	2	1	0	0	0	0	0	0	0	1
363	Dentist/Clinic	Photo	1342	5	0	0.3726	Marketing	In-office	0	1	0	1	1	0	0	0	3	0	1	0	1	0	0	0	0	2
364	Independent User	Reels	3432	59	1	1.7483	Marketing	DIY	0	1	1	1	1	1	0	0	5	0	1	1	0	0	0	0	0	2
365	Dentist/Clinic	Reels	8112	22	1	0.2835	Marketing	In-office	1	1	0	1	1	0	0	0	4	1	1	0	1	1	0	0	0	4
366	Brand/Commercial	Photo	1138	13	0	1.1424	Marketing	OTC	0	1	0	1	1	0	0	0	3	0	1	0	0	1	0	0	0	2
367	Dentist/Clinic	Photo	907	2	0	0.2205	Marketing	Unspecified	0	1	0	1	0	0	0	0	2	0	1	0	0	1	0	0	0	2
368	Dentist/Clinic	Carousel	1791	18	1	1.0609	Marketing	Unspecified	0	1	0	1	0	0	0	0	2	0	1	0	1	0	0	0	0	2
369	Dentist/Clinic	Reels	7379	75	3	1.0571	Educational	Multiple Methods	1	1	1	1	1	1	0	1	7	1	1	1	1	0	1	0	1	6
370	Dentist/Clinic	Reels	8302	28	0	0.3373	Educational	In-office	1	0	0	1	1	1	0	0	4	1	1	0	0	0	0	0	0	2
371	Independent User	Reels	4355	24	0	0.5511	Educational	DIY	0	1	0	1	1	0	0	0	3	0	1	0	0	0	0	0	0	1
372	Brand/Commercial	Carousel	243	11	0	4.5267	Marketing	OTC	0	1	0	1	1	0	0	0	3	0	1	0	1	0	0	0	0	2
373	Dentist/Clinic	Photo	804	19	0	2.3632	Marketing	Unspecified	1	1	0	1	0	0	0	0	3	0	1	0	1	1	0	0	0	3
374	Brand/Commercial	Photo	315	18	0	5.7143	Marketing	OTC	0	1	0	1	1	0	0	0	3	0	1	0	1	1	0	0	0	3
375	Dentist/Clinic	Photo	2014	181	0	8.9871	Marketing	Unspecified	0	0	1	1	0	1	1	0	4	0	0	1	0	1	0	1	0	3
376	Dentist/Clinic	Photo	294	11	0	3.7415	Marketing	Unspecified	1	1	0	1	0	0	0	0	3	0	1	0	1	1	0	0	0	3
377	Dentist/Clinic	Photo	3307	6	0	0.1814	Marketing	In-office	1	0	1	0	1	0	1	0	4	1	0	0	0	1	0	1	0	3
378	Dentist/Clinic	Carousel	1311	32	4	2.746	Marketing	Unspecified	0	1	0	1	0	0	0	0	2	0	1	0	1	0	0	0	0	2
379	Dentist/Clinic	Photo	12200	225	0	1.8443	Marketing	Unspecified	0	1	0	1	0	0	0	0	2	0	1	0	1	0	0	0	0	2
380	Brand/Commercial	Photo	315	13	0	4.127	Marketing	OTC	0	1	0	1	1	0	0	0	3	0	1	0	0	1	0	0	0	2
381	Dentist/Clinic	Carousel	319	6	0	1.8809	Marketing	DIY	0	0	1	0	1	1	0	0	3	0	0	1	0	0	1	1	0	3
382	Dentist/Clinic	Photo	165	23	0	13.9394	Marketing	In-office	1	0	0	0	1	0	0	0	2	1	0	0	0	0	0	0	0	1
383	Dentist/Clinic	Photo	21000	31	0	0.1476	Marketing	In-office	0	1	0	1	1	0	0	0	3	0	1	0	1	0	0	0	0	2
384	Brand/Commercial	Carousel	28	0	0	0	Marketing	OTC	1	1	0	1	1	0	1	0	5	1	1	0	1	0	0	0	0	3
385	Brand/Commercial	Photo	315	14	0	4.4444	Marketing	OTC	0	1	0	1	1	0	0	0	3	0	1	0	1	0	0	0	0	2
386	Dentist/Clinic	Photo	17300	7	0	0.0405	Marketing	Unspecified	1	1	0	1	0	0	0	0	3	1	1	0	1	0	0	0	0	3
387	Dentist/Clinic	Carousel	4748	133	0	2.8012	Educational	In-office	1	1	0	1	1	0	0	0	4	1	1	0	1	0	0	1	0	4
388	Dentist/Clinic	Photo	453	14	0	3.0905	Marketing	Unspecified	0	1	0	1	0	0	0	0	2	0	1	0	1	1	0	0	0	3
389	Dentist/Clinic	Reels	91	9	2	12.0879	Educational	In-office	0	1	0	1	1	0	1	0	4	0	1	0	1	1	0	0	1	4
390	Dentist/Clinic	Photo	2462	22	0	0.8936	Educational	In-office	1	1	0	1	1	0	0	0	4	1	1	0	1	1	0	0	0	4
391	Brand/Commercial	Photo	97700	463	5	0.479	Marketing	OTC	0	1	0	1	1	0	0	0	3	0	1	0	0	1	0	0	0	2
392	Dentist/Clinic	Reels	4325	113	0	2.6127	Marketing	In-office	1	1	0	1	1	0	0	1	5	1	1	0	0	0	0	0	0	2
393	Dentist/Clinic	Photo	349	10	0	2.8653	Marketing	In-office	0	1	0	1	1	0	0	0	3	0	1	0	1	0	0	0	0	2
394	Dentist/Clinic	Photo	595	27	1	4.7059	Marketing	Unspecified	0	1	0	1	0	0	0	0	2	0	1	0	1	0	0	0	0	2
395	Dentist/Clinic	Photo	7292	73	5	1.0697	Educational	OTC	1	1	0	0	1	1	0	0	4	1	0	1	0	1	0	0	0	3
396	Dentist/Clinic	Carousel	2411	46	0	1.9079	Educational	In-office	1	0	1	1	1	1	1	0	6	1	0	1	1	1	0	0	1	5
397	Dentist/Clinic	Photo	5317	18	0	0.3385	Marketing	In-office	1	0	0	1	1	1	0	0	4	1	1	0	0	0	0	0	0	2
398	Dentist/Clinic	Photo	1457	9	0	0.6177	Marketing	In-office	1	1	0	1	1	1	1	0	6	0	1	1	1	0	0	0	0	3
399	Dentist/Clinic	Photo	802	176	1	22.0698	Marketing	Unspecified	0	1	0	1	0	0	0	0	2	0	1	0	1	0	0	0	0	2
400	Dentist/Clinic	Photo	715	3	0	0.4196	Marketing	In-office	1	1	0	1	1	1	1	0	6	1	1	0	1	1	0	0	0	4
401	Dentist/Clinic	Photo	1274	7	0	0.5495	Marketing	In-office	1	1	0	1	1	1	0	0	5	1	1	0	1	0	0	0	0	3
402	Independent User	Reels	4722	123	21	3.0496	Marketing	OTC	1	1	0	1	1	1	0	0	5	1	1	0	1	0	0	0	0	3
403	Dentist/Clinic	Carousel	578	14	0	2.4221	Educational	Multiple Methods	1	1	0	1	1	1	1	0	6	1	1	0	1	0	1	1	0	5
404	Dentist/Clinic	Photo	235	23	0	9.7872	Marketing	Unspecified	0	1	0	1	0	0	0	0	2	0	1	0	1	1	0	0	0	3
405	Dentist/Clinic	Photo	2817	26	0	0.923	Marketing	In-office	0	1	0	1	1	1	0	0	4	0	1	0	1	0	0	0	0	2
406	Dentist/Clinic	Photo	861	23	0	2.6713	Educational	In-office	1	1	0	1	1	0	0	0	4	1	1	0	1	0	1	0	0	4
407	Dentist/Clinic	Reels	28200	105	0	0.3723	Educational	In-office	1	1	1	0	1	1	0	0	5	1	0	1	1	0	0	1	0	4
408	Dentist/Clinic	Photo	1373	3	0	0.2185	Educational	Multiple Methods	1	1	0	1	1	0	0	0	4	1	1	0	1	0	1	1	0	5
409	Dentist/Clinic	Photo	650	18	0	2.7692	Marketing	Unspecified	0	1	0	1	0	1	0	0	3	0	1	0	1	1	0	0	0	3
410	Dentist/Clinic	Photo	1291	5	0	0.3873	Marketing	In-office	0	1	0	1	1	0	0	0	3	0	1	0	1	0	0	0	0	2
411	Brand/Commercial	Photo	124	9	1	8.0645	Marketing	OTC	0	1	0	1	1	0	0	0	3	0	1	0	1	1	0	0	0	3
412	Dentist/Clinic	Photo	1627	22	0	1.3522	Marketing	Unspecified	0	1	0	1	0	0	0	0	2	0	1	0	1	0	0	0	0	2
413	Dentist/Clinic	Photo	2133	3	0	0.1406	Marketing	Multiple Methods	1	1	0	1	1	0	0	0	4	0	1	0	0	0	1	0	0	2
414	Dentist/Clinic	Photo	657	11	0	1.6743	Marketing	Unspecified	0	1	0	1	0	0	0	0	2	0	1	0	1	0	0	0	0	2
415	Dentist/Clinic	Photo	942	19	0	2.017	Marketing	Unspecified	0	1	0	1	0	0	0	0	2	0	1	0	1	0	0	0	0	2
416	Dentist/Clinic	Reels	10000	338	6	3.44	Educational	In-office	1	1	0	1	1	0	0	0	4	1	1	0	1	0	1	0	0	4
417	Dentist/Clinic	Reels	2083	97	1	4.7048	Educational	Multiple Methods	0	0	1	0	1	1	0	0	3	0	0	1	0	0	1	1	1	4
418	Dentist/Clinic	Reels	1684	11	0	0.6532	Marketing	In-office	0	1	0	1	1	0	0	0	3	0	1	0	1	1	0	0	0	3
419	Dentist/Clinic	Photo	1627	24	2	1.598	Marketing	Unspecified	0	1	0	1	0	0	0	0	2	0	1	0	1	0	0	0	0	2
420	Dentist/Clinic	Photo	235	23	0	9.7872	Marketing	Unspecified	0	1	0	1	0	0	0	0	2	0	1	0	1	1	0	0	0	3
421	Dentist/Clinic	Photo	1274	14	0	1.0989	Marketing	Unspecified	0	1	0	1	0	0	1	0	3	0	1	0	1	1	0	1	0	4
422	Dentist/Clinic	Reels	10900	7	0	0.0642	Marketing	In-office	1	0	1	0	1	0	0	0	3	1	0	0	0	0	0	0	0	1
423	Brand/Commercial	Photo	10	2	0	20	Marketing	OTC	0	1	0	1	1	0	0	0	3	0	1	0	0	0	0	0	0	1
424	Dentist/Clinic	Photo	351	68	0	19.3732	Marketing	In-office	1	1	0	1	1	1	1	0	6	1	1	0	1	1	0	0	0	4
425	Dentist/Clinic	Photo	2312	6	0	0.2595	Marketing	In-office	1	1	0	1	1	0	0	0	4	1	1	0	0	0	0	0	0	2
426	Dentist/Clinic	Reels	320	22	0	6.875	Marketing	In-office	1	1	0	1	1	1	1	0	7	1	1	0	1	1	0	0	0	3
427	Dentist/Clinic	Carousel	2413	15	3	0.746	Marketing	Unspecified	0	0	0	0	0	0	1	0	1	0	0	0	0	1	0	0	0	2
428	Dentist/Clinic	Reels	6587	36	0	0.5465	Educational	Unspecified	0	0	0	0	0	0	1	0	1	0	0	0	0	1	0	0	0	1
429	Dentist/Clinic	Carousel	2415	43	0	1.7805	Marketing	Unspecified	0	1	1	0	0	0	0	0	2	0	0	0	0	0	0	1	1	2
430	Dentist/Clinic	Photo	5730	34	0	0.5934	Marketing	In-office	0	1	0	1	1	0	0	0	3	1	0	0	1	1	0	0	0	3
431	Brand/Commercial	Reels	50100	2340	60	4.7904	Marketing	OTC	1	1	0	1	1	0	0	0	4	1	1	0	1	0	0	0	0	3
432	Dentist/Clinic	Photo	976	8	0	0.8197	Marketing	Unspecified	0	1	0	1	0	0	0	0	2	0	1	0	1	0	0	0	0	2
433	Dentist/Clinic	Reels	702000	319	28	0.0494	Educational	In-office	1	1	0	1	1	1	1	0	6	1	1	1	1	0	0	0	1	5
434	Dentist/Clinic	Photo	652	13	0	1.9939	Marketing	Unspecified	0	1	0	1	0	0	0	0	2	0	1	0	0	1	0	0	0	2
435	Dentist/Clinic	Photo	2795	5	0	0.1789	Marketing	Unspecified	0	1	0	1	0	0	0	0	2	0	1	0	1	0	0	0	0	2
436	Dentist/Clinic	Reels	702000	480	32	0.0729	Educational	In-office	1	1	0	1	1	0	0	0	4	1	1	0	1	0	0	0	0	3
437	Dentist/Clinic	Reels	765	34	0	4.4444	Educational	Multiple Methods	1	1	0	1	1	1	1	0	6	1	1	0	1	1	1	1	0	6
438	Dentist/Clinic	Reels	683	33	1	4.978	Educational	In-office	1	1	0	1	1	1	0	0	5	1	1	0	1	1	0	0	0	4
439	Dentist/Clinic	Reels	11200	50	1	0.4554	Educational	In-office	1	1	1	1	0	1	1	0	6	0	1	1	1	1	0	1	1	6
440	Dentist/Clinic	Photo	6	1	0	16.6667	Educational	In-office	0	1	0	1	1	0	1	0	4	0	1	0	0	1	0	1	1	4
441	Dentist/Clinic	Photo	4477	7	0	0.1564	Marketing	Multiple Methods	1	1	0	1	1	0	0	0	4	0	1	0	1	1	1	1	0	5
442	Dentist/Clinic	Photo	595	27	1	4.7059	Marketing	Unspecified	0	1	0	1	0	0	0	2	0	1	0	1	0	0	0	0	0	2
443	Dentist/Clinic	Reels	16400	533	3	3.2683	Educational	In-office	1	0	1	0	1	0	1	0	3	1	0	0	0	1	0	1	0	3
444	Dentist/Clinic	Reels	12600	948	14	7.6349	Marketing	In-office	1	1	1	1	1	1	1	0	7	1	1	1	1	1	0	0	1	6
445	Dentist/Clinic	Photo	8439	55	6	0.7228	Marketing	Unspecified	1	1	0	1	0	1	0	0	4	0	1	0	1	0	0	0	0	2
446	Dentist/Clinic	Photo	1139	32	0	2.8095	Marketing	In-office	1	1	0	1	1	0	0	0	4	0	1	0	1	1	0	0	0	3
447	Dentist/Clinic	Reels	12800	527	3	4.1406	Marketing	Unspecified	0	0	0	0	0	1	1	0	2	0	0	1	0	1	0	1	0	3
448	Dentist/Clinic	Carousel	40200	4251	0	10.5746	Marketing	Unspecified	1	1	1	1	0	0	0	0	4	0	1	0	1	0	0	0	0	2
449	Dentist/Clinic	Reels	12600	95	0	0.754	Educational	Multiple Methods	1	1	0	1	1	1	0	0	5	1	1	0	1	0	1	1	1	6
450	Dentist/Clinic	Photo	2541	39	0	1.5348	Marketing	Unspecified	0	1	0	1	0	0	0	0	2	0	1	0	1	0	0	0	0	2
451	Dentist/Clinic	Photo	3015	13	0	0.4312	Educational	In-office	1	1	0	1	1	1	0	0	5	0	1	1	1	0	0	1	1	5
452	Dentist/Clinic	Photo	50500	0	0	0	Marketing	In-office	1	1	0	1	1	0	0	0	4	1	1	0	0	1	0	0	0	3
453	Dentist/Clinic	Reels	10300	26	0	0.2524	Educational	In-office	1	1	0	1	1	0	0	0	4	1	1	0	1	0	0	1	0	4
454	Dentist/Clinic	Photo	685	11	0	1.6058	Marketing	In-office	1	1	0	1	1	1	0	0	5	1	1	0	1	1	0	0	0	4
455	Dentist/Clinic	Photo	727	79	1	11.0041	Marketing	Unspecified	0	1	0	1	0	0	0	0	2	0	1	0	1	0	0	0	0	2
456	Dentist/Clinic	Reels	2344	814	0	34.727	Educational	In-office	1	1	0	1	1	0	0	0	4	1	1	0	1	0	0	0	1	4
457	Brand/Commercial	Photo	1136	16	0	1.4085	Marketing	OTC	0	1	0	1	1	0	0	0	3	0	1	0	0	1	0	0	0	2
458	Brand/Commercial	Reels	261000	58	6	0.0245	Marketing	OTC	1	1	0	1	1	0	0	0	4	1	1	0	1	0	0	0	0	3
459	Dentist/Clinic	Carousel	2144	16	0	0.7463	Educational	In-office	1	1	1	0	1	1	0	0	5	1	0	1	0	0	1	1	0	4
460	Dentist/Clinic	Reels	1244	46	0	3.6977	Educational	Multiple Methods	0	1	1	0	1	1	0	0	4	0	0	1	0	0	1	1	1	4
461	Dentist/Clinic	Photo	2543	27	0	1.0617	Marketing	Unspecified	0	1	0	1	0	0	0	0	2	0	1	0	1	0	0	0	0	2
462	Dentist/Clinic	Photo	588	1	0	0.1701	Educational	Unspecified	1	1	0	1	0	0	0	0	3	0	1	0	1	0	0	0	0	2
463	Dentist/Clinic	Photo	651	13	0	1.9969	Marketing	In-office	1	1	0	1	1	1	0	0	5	0	1	0	1	1	0	0	0	3
464	Dentist/Clinic	Photo	844	6	0	0.7109	Marketing	In-office	1	1	0	1	1	1	0	0	5	1	1	1	1	1	0	0	0	5
465	Dentist/Clinic	Photo	455	9	1	2.1978	Marketing	Unspecified	1	1	0	1	0	0	0	0	3	1	1	0	1	0	0	0	0	3
466	Dentist/Clinic	Photo	115000	17	0	0.0148	Marketing	Unspecified	0	1	0	1	0	0	0	0	2	0	1	0	1	1	0	0	0	3
467	Dentist/Clinic	Reels	1539	212	8	14.295	Marketing	In-office	1	1	0	1	1	0	0	0	4	1	1	0	1	0	0	0	0	3
468	Dentist/Clinic	Photo	546	3	0	0.5495	Educational	Unspecified	1	1	0	1	0	0	0	3	0	1	0	1	0	0	0	0	0	2
469	Dentist/Clinic	Reels	2419	16	0	0.6614	Educational	In-office	1	1	0	1	1	1	0	0	5	0	1	0	1	1	0	0	0	3
470	Dentist/Clinic	Reels	500	34	0	6.8	Marketing	In-office	1	1	0	1	1	0	0	0	4	1	1	0	1	0	0	0	0	3
471	Dentist/Clinic	Reels	634	123	0	19.4006	Marketing	In-office	1	1	0	1	1	0	1	0	5	0	1	0	1	0	0	0	0	2
472	Dentist/Clinic	Reels	702000	245	3	0.0353	Marketing	In-office	1	0	0	0	1	0	0	0	2	1	0	0	0	0	0	0	0	1
473	Dentist/Clinic	Reels	2403	225	0	9.3633	Educational	Multiple Methods	1	1	1	1	1	1	1	0	7	1	1	1	1	0	1	1	1	7
474	Dentist/Clinic	Photo	954	19	0	1.9916	Marketing	Unspecified	1	1	0	1	0	0	0	0	3	0	0	0	1	1	0	1	0	3
475	Dentist/Clinic	Reels	4464	100	0	2.2401	Marketing	Multiple Methods	1	1	1	1	1	1	0	0	6	1	1	1	1	0	1	0	0	5
476	Dentist/Clinic	Reels	2264	26	2	1.2367	Marketing	Unspecified	0	1	0	1	0	0	0	0	2	0	1	0	1	0	0	0	0	2
477	Dentist/Clinic	Reels	27100	10	0	0.0369	Marketing	In-office	1	1	0	1	1	0	0	0	4	1	1	0	0	1	0	0	0	3
478	Dentist/Clinic	Reels	552	63	0	11.413	Marketing	In-office	1	1	0	1	1	0	0	0	4	1	1	0	1	0	0	1	0	4
479	Dentist/Clinic	Photo	2714	7	0	0.2579	Marketing	In-office	1	1	0	1	1	1	0	0	5	1	1	0	1	1	0	1	0	5
480	Dentist/Clinic	Reels	2402	16	0	0.6661	Educational	In-office	1	1	0	1	1	1	1	0	6	1	1	0	1	0	0	0	1	4
481	Dentist/Clinic	Reels	1500	9	0	0.6	Marketing	In-office	1	1	0	1	1	0	0	0	4	1	1	0	1	0	0	0	0	3
482	Independent User	Reels	30500	12	0	0.0393	Marketing	OTC	0	1	0	1	1	0	0	0	3	0	1	0	1	0	0	0	0	2
483	Dentist/Clinic	Photo	888	18	0	2.027	Educational	Multiple Methods	1	1	0	1	1	0	0	0	4	0	1	0	1	0	1	1	1	5
484	Dentist/Clinic	Photo	1810	206	0	11.3812	Educational	In-office	1	1	0	1	1	0	0	0	4	1	1	0	1	1	0	1	0	5
485	Dentist/Clinic	Photo	955	7	0	0.733	Marketing	In-office	1	1	0	1	1	1	0	0	5	0	1	0	1	1	0	1	0	4
486	Dentist/Clinic	Photo	1478	3	0	0.203	Marketing	Unspecified	0	0	1	0	0	0	1	0	2	0	0	0	0	1	0	0	0	1
487	Dentist/Clinic	Photo	2110	14	0	0.6635	Marketing	In-office	0	1	0	1	1	0	1	0	4	0	1	0	1	0	0	0	0	2
488	Dentist/Clinic	Photo	65500	4	0	0.0061	Educational	Multiple Methods	1	1	0	1	1	0	0	0	4	1	1	0	1	0	1	1	0	5
489	Dentist/Clinic	Photo	456	12	0	2.6316	Marketing	Unspecified	1	1	0	1	0	0	0	0	3	0	1	0	1	0	0	0	0	2
490	Independent User	Reels	577	16	1	2.9463	Educational	DIY	0	1	0	1	1	0	0	0	3	0	1	0	1	0	0	0	0	2
491	Dentist/Clinic	Reels	298	72	2	24.8322	Educational	Multiple Methods	1	1	0	1	1	0	0	0	4	1	1	0	1	0	1	1	0	5
492	Dentist/Clinic	Photo	6239	34	0	0.545	Marketing	In-office	1	1	0	1	1	0	1	0	5	1	1	0	1	0	0	0	0	3
493	Dentist/Clinic	Reels	1240	20	0	1.6129	Marketing	In-office	1	0	0	0	1	1	0	0	3	1	0	0	0	0	0	1	0	2
494	Dentist/Clinic	Photo	2545	46	0	1.8075	Marketing	Unspecified	0	1	0	1	0	0	0	0	2	0	1	0	1	0	0	0	0	2
495	Dentist/Clinic	Photo	756	18	0	2.381	Marketing	Multiple Methods	1	1	1	1	1	1	0	0	6	1	1	1	1	1	1	0	0	6
496	Dentist/Clinic	Photo	778	13	0	1.671	Educational	In-office	1	1	0	1	1	1	0	0	5	1	1	0	0	0	0	0	0	2
497	Dentist/Clinic	Carousel	3294	1	0	0.0304	Educational	Unspecified	0	0	0	0	0	0	1	0	1	0	0	0	1	1	0	0	1	3
498	Independent User	Reels	2866	8	0	0.2791	Marketing	DIY	0	1	0	1	1	0	0	0	3	0	1	0	1	0	0	0	0	2
499	Brand/Commercial	Photo	53200	600	0	1.1278	Marketing	OTC	1	1	0	1	1	0	0	0	4	1	1	0	1	1	0	0	0	4
500	Dentist/Clinic	Photo	756	20	0	2.6455	Marketing	Multiple Methods	1	1	0	1	1	1	0	0	5	1	1	0	1	0	1	1	0	5

## Sheet: Codebook
Variable	Type	Description / Values
Post_ID	Integer	Anonymous sequential identifier (1–500). No usernames, URLs, or account identifiers are included.
Poster_Source	Categorical	Dentist/Clinic | Independent User | Brand/Commercial
Post_Format	Categorical	Photo | Reels | Carousel
Follower_Count	Continuous	Number of followers of the posting account at time of archiving
Like_Count	Continuous	Number of likes at time of archiving
Comment_Count	Continuous	Number of comments at time of archiving
Engagement_Rate	Continuous	(Like_Count + Comment_Count) / Follower_Count × 100; calculated per post at time of archiving
Posting_Purpose	Categorical	Educational | Marketing | Experience-based
Whitening_Approach	Categorical	In-office | OTC | DIY | Multiple methods | Unspecified/other
DCI_1 – DCI_8	Binary (0/1)	Item-level scores for the Descriptive Coverage Index (DCI); 1 = criterion present, 0 = absent
DCI_Total	Ordinal/Count (0–8)	Sum of DCI items 1–8
MTIR_1 – MTIR_8	Binary (0/1)	Item-level scores for the Modified Treatment-Information Reliability (MTIR) Score; 1 = criterion present, 0 = absent
MTIR_Total	Ordinal/Count (0–8)	Sum of MTIR items 1–8

## Sheet: Privacy_Note
PRIVACY AND ANONYMIZATION STATEMENT This dataset was prepared in accordance with the ethical principles described in the manuscript. All potentially identifying information has been removed prior to sharing: • Post URLs and account usernames have been excluded. • Account profile images, post captions, and post images have not been collected or retained. • Posts are identified only by an anonymous…
